# Supplementary material for: Comprehensive Analysis of microRNAs in Human Adult Erythropoiesis
Source: Cells. 2021 Nov 4;10(11):3018. doi: 10.3390/cells10113018 (PMC8616439; doi:10.3390/cells10113018)
Supplement: Supplementary file 1 [file cells-10-03018-s001.zip]

Archive with 1 entries (1 files):
- cells-1380865 - Supplementary Material.pdf
